# Supplementary material for: Social Impact of Psychological Research on Well-Being Shared in Social Media
Source: Front Psychol. 2020 Feb 26;11:135. doi: 10.3389/fpsyg.2020.00135 (PMC7054436; doi:10.3389/fpsyg.2020.00135)
Supplement: TABLE S1 — SISM-SICOR calculation. [file Table_1.XLSX]

## Sheet: Final Analysis SISM-SICOR
															PROJECT			STRATEGY (SICOR)		TYPE OF SM (SICOR)
			Profile Twitter				Facebook Page				Keyword Twitter				Coverage DI	SICOR	Cover. OT	STR1	STR2	Twitter	Facebook		GLOBAL
	PROJECTS		N. Tweets	DI	ESISM	OT	N. Posts	DI	ESISM	OT	N. Tweets	DI	ESISM	OT									STRATEGY 1	13.785
	P1	h2020									91	63	9	19	69.2308	9.89011	20.8791		9.89011	9.89011			STRATEGY 2	17.9232
	P2	FP7	58	16	13	28					36	11	1	24	28.7234	14.8936	55.3191	22.4138	2.77778	14.8936
	P3	USA	202	79	29	94	19	10	1	9	141	100	9	30	52.2099	10.7735	36.7403	13.5747	6.38298	11.0787	5.26316		GLOBAL
	P4	h2020	51	36	14	1										27.451	1.96078	27.451		27.451			DI	56.4464
	P5	H2020					105	57	26	18	14	10	2	2	56.3025	23.5294	16.8067	24.7619	14.2857	14.2857	24.7619		ESISM	15.6511
	P6	H2020	90	69	11	20										12.2222	22.2222	12.2222		12.2222			OT	27.5176
	P7	USA					33	12	7	14	392	250	105	31	61.6471	26.3529	10.5882	21.2121	26.7857	26.7857	21.2121
	P8	H2020	55	39	7	9					29	20	0	9	70.2381	8.33333	21.4286	12.7273	0	8.33333			GLOBAL
	P9	H2020	220	96	8	113									43.6364	3.63636	51.3636	3.63636		3.63636			Twitter	14.9786
	P10	H2020	23	12	2	8									52.1739	8.69565	34.7826	8.69565		8.69565			Facebook	21.6561
			699	347	84	273	157	79	34	41	703	454	126	115
		Total collected	1559
		Final amount	1543
	Legend	Red values	The final number of tweets or fb/posts obtained under the corresponding code after the peer review analysis
			For further information see the Kappa excel

## Sheet: Potential - Real
	Name	References	Percentage (%)
	ESISM	244	100
	Potential SI	42	17.2131
	Real SI	202	82.7869
	Potential SI			Real Si
	Name	References		Name	References
	P1_twitter	7		P1_twitter	2
	P10_profile twitter	1		P10_profile twitter	1
	P2_profile twitter	4		P2_keyword	1
	P3_profile twitter	11		P2_profile twitter	9
	P4_profile twitter	5		P3_Facebook	1
	P5_Facebook	4		P3_keyword	9
	P5_keyword	2		P3_profile twitter	18
	P8_profile twitter	4		P4_profile twitter	9
	P9_profile twitter	4		P5_Facebook	22
				P6_profile twitter	11
				P7_Facebook	7
				P7_keyword	105
				P8_profile twitter	3
				P9_profile twitter	4
	Project	Code	N. Tweets and Fb/posts	ESISM	Percentage %
	P1	POTENTIAL SI	7	244	2.86885
		REAL SI	2	244	0.819672
	P2	POTENTIAL SI	4	244	1.63934
		REAL SI	10	244	4.09836
	P3	POTENTIAL SI	11	244	4.5082
		REAL SI	28	244	11.4754
	P4	POTENTIAL SI	5	244	2.04918
		REAL SI	9	244	3.68852
	P5	POTENTIAL SI	6	244	2.45902
		REAL SI	22	244	9.01639
	P6	POTENTIAL SI	0	244	0
		REAL SI	11	244	4.5082
	P7	POTENTIAL SI	0	244	0
		REAL SI	112	244	45.9016
	P8	POTENTIAL SI	4	244	1.63934
		REAL SI	3	244	1.22951
	P9	POTENTIAL SI	4	244	1.63934
		REAL SI	4	244	1.63934
	P10	POTENTIAL SI	1	244	0.409836
		REAL SI	1	244	0.409836
