# Supplementary material for: Social Impact of Psychological Research on Well-Being Shared in Social Media
Source: Front Psychol. 2020 Feb 26;11:135. doi: 10.3389/fpsyg.2020.00135 (PMC7054436; doi:10.3389/fpsyg.2020.00135)
Supplement: TABLE S2 — Kappa coefficient. [file Table_2.XLSX]

## Sheet: Kappa
	Cases	Rater A	Rater B			Cases where Raters do not coincide
1	P1_A1	1	1		1	P2b_A16	1	2	Agree to exclude
2	P1_A2	1	1		2	P3b_A3	1	2	Agree to exclude
3	P1_A3	1	1		3	P3b_A5	1	2	Agree to exclude
4	P1_A4	1	1		4	P5_A20	1	2	Agree to exclude
5	P1_A5	1	1		5	P5_A25	1	2	Agree to exclude
6	P1_A6	1	1		6	P5_A46	1	2	Agree to exclude
7	P1_A7	1	1		7	P9_A61	1	2	Agree to exclude
8	P1_A8	1	1		8	P10_A13	1	3	Rater A wants to include
9	P1_A9	1	1		9	P7_C6	3	1	Rater A wants to include
10	P1_A10	1	1		10	P7_C10	3	2	Agree to exclude
11	P1_A11	1	1		11	P7_C16	3	2	Agree to exclude
12	P1_A12	1	1		12	P7_C21	3	2	Agree to exclude
13	P1_A13	1	1		13	P7_C23	3	1	Agree to exclude
14	P1_A14	1	1		14	P7_C27	3	1	Agree to exclude
15	P1_A15	1	1		15	P9_C20	3	2	Agree to exclude
16	P1_A16	1	1		16	P9_C25	3	1	Rater A wants to include
17	P1_A17	1	1
18	P1_A18	1	1
19	P1_A19	1	1			Both raters are agree to include			1543
20	P1_A20	1	1			Both raters are agree to exclude			13
21	P1_A21	1	1			Rater A want to include			3
22	P1_A22	1	1			Rater B want to exclude			0
23	P1_A23	1	1
24	P1_A24	1	1			Cohen’s k	0.89	Almost perfect
25	P1_A25	1	1
26	P1_A26	1	1
27	P1_A27	1	1			Cohen’s kappa calculator
28	P1_A28	1	1			Available in
29	P1_A29	1	1			https://idostatistics.com/cohen-kappa-free-calculator/#risultati
30	P1_A30	1	1
31	P1_A31	1	1
32	P1_A32	1	1			Total number	1559		*** Those cases that are not evaluated with
33	P1_A33	1	1			Excluded	16		the same value are excluded of the final analysis
34	P1_A34	1	1			Final sample	1543
35	P1_A35	1	1
36	P1_A36	1	1
37	P1_A37	1	1
38	P1_A38	1	1
39	P1_A39	1	1
40	P1_A40	1	1
41	P1_A41	1	1
42	P1_A42	1	1
43	P1_A43	1	1
44	P1_A44	1	1
45	P1_A45	1	1
46	P1_A46	1	1
47	P1_A47	1	1
48	P1_A48	1	1
49	P1_A49	1	1
50	P1_A50	1	1
51	P1_A51	1	1
52	P1_A52	1	1
53	P1_A53	1	1
54	P1_A54	1	1
55	P1_A55	1	1
56	P1_A56	1	1
57	P1_A57	1	1
58	P1_A58	1	1
59	P1_A59	1	1
60	P1_A60	1	1
61	P1_A61	1	1
62	P1_A62	1	1
63	P1_A63	1	1
64	P2_A1	1	1
65	P2_A2	1	1
66	P2_A3	1	1
67	P2_A4	1	1
68	P2_A5	1	1
69	P2_A6	1	1
70	P2_A7	1	1
71	P2_A8	1	1
72	P2_A9	1	1
73	P2_A10	1	1
74	P2_A11	1	1
75	P2b_A1	1	1
76	P2b_A2	1	1
77	P2b_A3	1	1
78	P2b_A4	1	1
79	P2b_A5	1	1
80	P2b_A6	1	1
81	P2b_A7	1	1
82	P2b_A8	1	1
83	P2b_A9	1	1
84	P2b_A10	1	1
85	P2b_A11	1	1
86	P2b_A12	1	1
87	P2b_A13	1	1
88	P2b_A14	1	1
89	P2b_A15	1	1
90	P2b_A16	1	2
91	P2b_A17	1	1
92	P3_A1	1	1
93	P3_A2	1	1
94	P3_A3	1	1
95	P3_A4	1	1
96	P3_A5	1	1
97	P3_A6	1	1
98	P3_A7	1	1
99	P3_A8	1	1
100	P3_A9	1	1
101	P3_A10	1	1
102	P3b_A1	1	1
103	P3b_A2	1	1
104	P3b_A3	1	2
105	P3b_A4	1	1
106	P3b_A5	1	2
107	P3b_A6	1	1
108	P3b_A7	1	1
109	P3b_A8	1	1
110	P3b_A9	1	1
111	P3b_A10	1	1
112	P3b_A11	1	1
113	P3b_A12	1	1
114	P3b_A13	1	1
115	P3b_A14	1	1
116	P3b_A15	1	1
117	P3b_A16	1	1
118	P3b_A17	1	1
119	P3b_A18	1	1
120	P3b_A19	1	1
121	P3b_A20	1	1
122	P3b_A21	1	1
123	P3b_A22	1	1
124	P3b_A23	1	1
125	P3b_A24	1	1
126	P3b_A25	1	1
127	P3b_A26	1	1
128	P3b_A27	1	1
129	P3b_A28	1	1
130	P3b_A29	1	1
131	P3b_A30	1	1
132	P3b_A31	1	1
133	P3b_A32	1	1
134	P3b_A33	1	1
135	P3b_A34	1	1
136	P3b_A35	1	1
137	P3b_A36	1	1
138	P3b_A37	1	1
139	P3b_A38	1	1
140	P3b_A39	1	1
141	P3b_A40	1	1
142	P3b_A41	1	1
143	P3b_A42	1	1
144	P3b_A43	1	1
145	P3b_A44	1	1
146	P3b_A45	1	1
147	P3b_A46	1	1
148	P3b_A47	1	1
149	P3b_A48	1	1
150	P3b_A49	1	1
151	P3b_A50	1	1
152	P3b_A51	1	1
153	P3b_A52	1	1
154	P3b_A53	1	1
155	P3b_A54	1	1
156	P3b_A55	1	1
157	P3b_A56	1	1
158	P3b_A57	1	1
159	P3b_A58	1	1
160	P3b_A59	1	1
161	P3b_A60	1	1
162	P3b_A61	1	1
163	P3b_A62	1	1
164	P3b_A63	1	1
165	P3b_A64	1	1
166	P3b_A65	1	1
167	P3b_A66	1	1
168	P3b_A67	1	1
169	P3b_A68	1	1
170	P3b_A69	1	1
171	P3b_A70	1	1
172	P3b_A71	1	1
173	P3b_A72	1	1
174	P3b_A73	1	1
175	P3b_A74	1	1
176	P3b_A75	1	1
177	P3b_A76	1	1
178	P3b_A77	1	1
179	P3b_A78	1	1
180	P3b_A79	1	1
181	P3b_A80	1	1
182	P3b_A81	1	1
183	P3b_A82	1	1
184	P3b_A83	1	1
185	P3b_A84	1	1
186	P3b_A85	1	1
187	P3b_A86	1	1
188	P3b_A87	1	1
189	P3b_A88	1	1
190	P3b_A89	1	1
191	P3b_A90	1	1
192	P3b_A91	1	1
193	P3b_A92	1	1
194	P3b_A93	1	1
195	P3b_A94	1	1
196	P3b_A95	1	1
197	P3b_A96	1	1
198	P3b_A97	1	1
199	P3b_A98	1	1
200	P3b_A99	1	1
201	P3b_A100	1	1
202	P3b_A101	1	1
203	P3b_A102	1	1
204	P3c_A1	1	1
205	P3c_A2	1	1
206	P3c_A3	1	1
207	P3c_A4	1	1
208	P3c_A5	1	1
209	P3c_A6	1	1
210	P3c_A7	1	1
211	P3c_A8	1	1
212	P3c_A9	1	1
213	P3c_A10	1	1
214	P3c_A11	1	1
215	P3c_A12	1	1
216	P3c_A13	1	1
217	P3c_A14	1	1
218	P3c_A15	1	1
219	P3c_A16	1	1
220	P3c_A17	1	1
221	P3c_A18	1	1
222	P3c_A19	1	1
223	P3c_A20	1	1
224	P3c_A21	1	1
225	P3c_A22	1	1
226	P3c_A23	1	1
227	P3c_A24	1	1
228	P3c_A25	1	1
229	P3c_A26	1	1
230	P3c_A27	1	1
231	P3c_A28	1	1
232	P3c_A29	1	1
233	P3c_A30	1	1
234	P3c_A31	1	1
235	P3c_A32	1	1
236	P3c_A33	1	1
237	P3c_A34	1	1
238	P3c_A35	1	1
239	P3c_A36	1	1
240	P3c_A37	1	1
241	P3c_A38	1	1
242	P3c_A39	1	1
243	P3c_A40	1	1
244	P3c_A41	1	1
245	P3c_A42	1	1
246	P3c_A43	1	1
247	P3c_A44	1	1
248	P3c_A45	1	1
249	P3c_A46	1	1
250	P3c_A47	1	1
251	P3c_A48	1	1
252	P3c_A49	1	1
253	P3c_A50	1	1
254	P3c_A51	1	1
255	P3c_A52	1	1
256	P3c_A53	1	1
257	P3c_A54	1	1
258	P3c_A55	1	1
259	P3c_A56	1	1
260	P3c_A57	1	1
261	P3c_A58	1	1
262	P3c_A59	1	1
263	P3c_A60	1	1
264	P3c_A61	1	1
265	P3c_A62	1	1
266	P3c_A63	1	1
267	P3c_A64	1	1
268	P3c_A65	1	1
269	P3c_A66	1	1
270	P3c_A67	1	1
271	P3c_A68	1	1
272	P3c_A69	1	1
273	P3c_A70	1	1
274	P3c_A71	1	1
275	P3c_A72	1	1
276	P3c_A73	1	1
277	P3c_A74	1	1
278	P3c_A75	1	1
279	P3c_A76	1	1
280	P3c_A77	1	1
281	P3c_A78	1	1
282	P3c_A79	1	1
283	P4_A1	1	1
284	P4_A2	1	1
285	P4_A3	1	1
286	P4_A4	1	1
287	P4_A5	1	1
288	P4_A6	1	1
289	P4_A7	1	1
290	P4_A8	1	1
291	P4_A9	1	1
292	P4_A10	1	1
293	P4_A11	1	1
294	P4_A12	1	1
295	P4_A13	1	1
296	P4_A14	1	1
297	P4_A15	1	1
298	P4_A16	1	1
299	P4_A17	1	1
300	P4_A18	1	1
301	P4_A19	1	1
302	P4_A20	1	1
303	P4_A21	1	1
304	P4_A22	1	1
305	P4_A23	1	1
306	P4_A24	1	1
307	P4_A25	1	1
308	P4_A26	1	1
309	P4_A27	1	1
310	P4_A28	1	1
311	P4_A29	1	1
312	P4_A30	1	1
313	P4_A31	1	1
314	P4_A32	1	1
315	P4_A33	1	1
316	P4_A34	1	1
317	P4_A35	1	1
318	P4_A36	1	1
319	P5_A1	1	1
320	P5_A2	1	1
321	P5_A3	1	1
322	P5_A4	1	1
323	P5_A5	1	1
324	P5_A6	1	1
325	P5_A7	1	1
326	P5_A8	1	1
327	P5_A9	1	1
328	P5_A10	1	1
329	P5_A11	1	1
330	P5_A12	1	1
331	P5_A13	1	1
332	P5_A14	1	1
333	P5_A15	1	1
334	P5_A16	1	1
335	P5_A17	1	1
336	P5_A18	1	1
337	P5_A19	1	1
338	P5_A20	1	2
339	P5_A21	1	1
340	P5_A22	1	1
341	P5_A23	1	1
342	P5_A24	1	1
343	P5_A25	1	2
344	P5_A26	1	1
345	P5_A27	1	1
346	P5_A28	1	1
347	P5_A29	1	1
348	P5_A30	1	1
349	P5_A31	1	1
350	P5_A32	1	1
351	P5_A33	1	1
352	P5_A34	1	1
353	P5_A35	1	1
354	P5_A36	1	1
355	P5_A37	1	1
356	P5_A38	1	1
357	P5_A39	1	1
358	P5_A40	1	1
359	P5_A41	1	1
360	P5_A42	1	1
361	P5_A43	1	1
362	P5_A44	1	1
363	P5_A45	1	1
364	P5_A46	1	2
365	P5_A47	1	1
366	P5_A48	1	1
367	P5_A49	1	1
368	P5_A50	1	1
369	P5_A51	1	1
370	P5_A52	1	1
371	P5_A53	1	1
372	P5_A54	1	1
373	P5_A55	1	1
374	P5_A56	1	1
375	P5_A57	1	1
376	P5_A58	1	1
377	P5_A59	1	1
378	P5_A60	1	1
379	P5b_A1	1	1
380	P5b_A2	1	1
381	P5b_A3	1	1
382	P5b_A4	1	1
383	P5b_A5	1	1
384	P5b_A6	1	1
385	P5b_A7	1	1
386	P5b_A8	1	1
387	P5b_A9	1	1
388	P5b_A10	1	1
389	P6_A1	1	1
390	P6_A2	1	1
391	P6_A3	1	1
392	P6_A4	1	1
393	P6_A5	1	1
394	P6_A6	1	1
395	P6_A7	1	1
396	P6_A8	1	1
397	P6_A9	1	1
398	P6_A10	1	1
399	P6_A11	1	1
400	P6_A12	1	1
401	P6_A13	1	1
402	P6_A14	1	1
403	P6_A15	1	1
404	P6_A16	1	1
405	P6_A17	1	1
406	P6_A18	1	1
407	P6_A19	1	1
408	P6_A20	1	1
409	P6_A21	1	1
410	P6_A22	1	1
411	P6_A23	1	1
412	P6_A24	1	1
413	P6_A25	1	1
414	P6_A26	1	1
415	P6_A27	1	1
416	P6_A28	1	1
417	P6_A29	1	1
418	P6_A30	1	1
419	P6_A31	1	1
420	P6_A32	1	1
421	P6_A33	1	1
422	P6_A34	1	1
423	P6_A35	1	1
424	P6_A36	1	1
425	P6_A37	1	1
426	P6_A38	1	1
427	P6_A39	1	1
428	P6_A40	1	1
429	P6_A41	1	1
430	P6_A42	1	1
431	P6_A43	1	1
432	P6_A44	1	1
433	P6_A45	1	1
434	P6_A46	1	1
435	P6_A47	1	1
436	P6_A48	1	1
437	P6_A49	1	1
438	P6_A50	1	1
439	P6_A51	1	1
440	P6_A52	1	1
441	P6_A53	1	1
442	P6_A54	1	1
443	P6_A55	1	1
444	P6_A56	1	1
445	P6_A57	1	1
446	P6_A58	1	1
447	P6_A59	1	1
448	P7_A1	1	1
449	P7_A2	1	1
450	P7_A3	1	1
451	P7_A4	1	1
452	P7_A5	1	1
453	P7_A6	1	1
454	P7_A7	1	1
455	P7_A8	1	1
456	P7_A9	1	1
457	P7_A10	1	1
458	P7_A11	1	1
459	P7_A12	1	1
460	P7b_A1	1	1
461	P7b_A2	1	1
462	P7b_A3	1	1
463	P7b_A4	1	1
464	P7b_A5	1	1
465	P7b_A6	1	1
466	P7b_A7	1	1
467	P7b_A8	1	1
468	P7b_A9	1	1
469	P7b_A10	1	1
470	P7b_A11	1	1
471	P7b_A12	1	1
472	P7b_A13	1	1
473	P7b_A14	1	1
474	P7b_A15	1	1
475	P7b_A16	1	1
476	P7b_A17	1	1
477	P7b_A18	1	1
478	P7b_A19	1	1
479	P7b_A20	1	1
480	P7b_A21	1	1
481	P7b_A22	1	1
482	P7b_A23	1	1
483	P7b_A24	1	1
484	P7b_A25	1	1
485	P7b_A26	1	1
486	P7b_A27	1	1
487	P7b_A28	1	1
488	P7b_A29	1	1
489	P7b_A30	1	1
490	P7b_A31	1	1
491	P7b_A32	1	1
492	P7b_A33	1	1
493	P7b_A34	1	1
494	P7b_A35	1	1
495	P7b_A36	1	1
496	P7b_A37	1	1
497	P7b_A38	1	1
498	P7b_A39	1	1
499	P7b_A40	1	1
500	P7b_A41	1	1
501	P7b_A42	1	1
502	P7b_A43	1	1
503	P7b_A44	1	1
504	P7b_A45	1	1
505	P7b_A46	1	1
506	P7b_A47	1	1
507	P7b_A48	1	1
508	P7b_A49	1	1
509	P7b_A50	1	1
510	P7b_A51	1	1
511	P7b_A52	1	1
512	P7b_A53	1	1
513	P7b_A54	1	1
514	P7b_A55	1	1
515	P7b_A56	1	1
516	P7b_A57	1	1
517	P7b_A58	1	1
518	P7b_A59	1	1
519	P7b_A60	1	1
520	P7b_A61	1	1
521	P7b_A62	1	1
522	P7b_A63	1	1
523	P7b_A64	1	1
524	P7b_A65	1	1
525	P7b_A66	1	1
526	P7b_A67	1	1
527	P7b_A68	1	1
528	P7b_A69	1	1
529	P7b_A70	1	1
530	P7b_A71	1	1
531	P7b_A72	1	1
532	P7b_A73	1	1
533	P7b_A74	1	1
534	P7b_A75	1	1
535	P7b_A76	1	1
536	P7b_A77	1	1
537	P7b_A78	1	1
538	P7b_A79	1	1
539	P7b_A80	1	1
540	P7b_A81	1	1
541	P7b_A82	1	1
542	P7b_A83	1	1
543	P7b_A84	1	1
544	P7b_A85	1	1
545	P7b_A86	1	1
546	P7b_A87	1	1
547	P7b_A88	1	1
548	P7b_A89	1	1
549	P7b_A90	1	1
550	P7b_A91	1	1
551	P7b_A92	1	1
552	P7b_A93	1	1
553	P7b_A94	1	1
554	P7b_A95	1	1
555	P7b_A96	1	1
556	P7b_A97	1	1
557	P7b_A98	1	1
558	P7b_A99	1	1
559	P7b_A100	1	1
560	P7b_A101	1	1
561	P7b_A102	1	1
562	P7b_A103	1	1
563	P7b_A104	1	1
564	P7b_A105	1	1
565	P7b_A106	1	1
566	P7b_A107	1	1
567	P7b_A108	1	1
568	P7b_A109	1	1
569	P7b_A110	1	1
570	P7b_A111	1	1
571	P7b_A112	1	1
572	P7b_A113	1	1
573	P7b_A114	1	1
574	P7b_A115	1	1
575	P7b_A116	1	1
576	P7b_A117	1	1
577	P7b_A118	1	1
578	P7b_A119	1	1
579	P7b_A120	1	1
580	P7b_A121	1	1
581	P7b_A122	1	1
582	P7b_A123	1	1
583	P7b_A124	1	1
584	P7b_A125	1	1
585	P7b_A126	1	1
586	P7b_A127	1	1
587	P7b_A128	1	1
588	P7b_A129	1	1
589	P7b_A130	1	1
590	P7b_A131	1	1
591	P7b_A132	1	1
592	P7b_A133	1	1
593	P7b_A134	1	1
594	P7b_A135	1	1
595	P7b_A136	1	1
596	P7b_A137	1	1
597	P7b_A138	1	1
598	P7b_A139	1	1
599	P7b_A140	1	1
600	P7b_A141	1	1
601	P7b_A142	1	1
602	P7b_A143	1	1
603	P7b_A144	1	1
604	P7b_A145	1	1
605	P7b_A146	1	1
606	P7b_A147	1	1
607	P7b_A148	1	1
608	P7b_A149	1	1
609	P7b_A150	1	1
610	P7b_A151	1	1
611	P7b_A152	1	1
612	P7b_A153	1	1
613	P7b_A154	1	1
614	P7b_A155	1	1
615	P7b_A156	1	1
616	P7b_A157	1	1
617	P7b_A158	1	1
618	P7b_A159	1	1
619	P7b_A160	1	1
620	P7b_A161	1	1
621	P7b_A162	1	1
622	P7b_A163	1	1
623	P7b_A164	1	1
624	P7b_A165	1	1
625	P7b_A166	1	1
626	P7b_A167	1	1
627	P7b_A168	1	1
628	P7b_A169	1	1
629	P7b_A170	1	1
630	P7b_A171	1	1
631	P7b_A172	1	1
632	P7b_A173	1	1
633	P7b_A174	1	1
634	P7b_A175	1	1
635	P7b_A176	1	1
636	P7b_A177	1	1
637	P7b_A178	1	1
638	P7b_A179	1	1
639	P7b_A180	1	1
640	P7b_A181	1	1
641	P7b_A182	1	1
642	P7b_A183	1	1
643	P7b_A184	1	1
644	P7b_A185	1	1
645	P7b_A186	1	1
646	P7b_A187	1	1
647	P7b_A188	1	1
648	P7b_A189	1	1
649	P7b_A190	1	1
650	P7b_A191	1	1
651	P7b_A192	1	1
652	P7b_A193	1	1
653	P7b_A194	1	1
654	P7b_A195	1	1
655	P7b_A196	1	1
656	P7b_A197	1	1
657	P7b_A198	1	1
658	P7b_A199	1	1
659	P7b_A200	1	1
660	P7b_A201	1	1
661	P7b_A202	1	1
662	P7b_A203	1	1
663	P7b_A204	1	1
664	P7b_A205	1	1
665	P7b_A206	1	1
666	P7b_A207	1	1
667	P7b_A208	1	1
668	P7b_A209	1	1
669	P7b_A210	1	1
670	P7b_A211	1	1
671	P7b_A212	1	1
672	P7b_A213	1	1
673	P7b_A214	1	1
674	P7b_A215	1	1
675	P7b_A216	1	1
676	P7b_A217	1	1
677	P7b_A218	1	1
678	P7b_A219	1	1
679	P7b_A220	1	1
680	P7b_A221	1	1
681	P7b_A222	1	1
682	P7b_A223	1	1
683	P7b_A224	1	1
684	P7b_A225	1	1
685	P7b_A226	1	1
686	P7b_A227	1	1
687	P7b_A228	1	1
688	P7b_A229	1	1
689	P7b_A230	1	1
690	P7b_A231	1	1
691	P7b_A232	1	1
692	P7b_A233	1	1
693	P7b_A234	1	1
694	P7b_A235	1	1
695	P7b_A236	1	1
696	P7b_A237	1	1
697	P7b_A238	1	1
698	P7b_A239	1	1
699	P7b_A240	1	1
700	P7b_A241	1	1
701	P7b_A242	1	1
702	P7b_A243	1	1
703	P7b_A244	1	1
704	P7b_A245	1	1
705	P7b_A246	1	1
706	P7b_A247	1	1
707	P7b_A248	1	1
708	P7b_A249	1	1
709	P7b_A250	1	1
710	P8_A1	1	1
711	P8_A2	1	1
712	P8_A3	1	1
713	P8_A4	1	1
714	P8_A5	1	1
715	P8_A6	1	1
716	P8_A7	1	1
717	P8_A8	1	1
718	P8_A9	1	1
719	P8_A10	1	1
720	P8_A11	1	1
721	P8_A12	1	1
722	P8_A13	1	1
723	P8_A14	1	1
724	P8_A15	1	1
725	P8_A16	1	1
726	P8_A17	1	1
727	P8_A18	1	1
728	P8_A19	1	1
729	P8_A20	1	1
730	P8_A21	1	1
731	P8_A22	1	1
732	P8_A23	1	1
733	P8_A24	1	1
734	P8_A25	1	1
735	P8_A26	1	1
736	P8_A27	1	1
737	P8_A28	1	1
738	P8_A29	1	1
739	P8_A30	1	1
740	P8_A31	1	1
741	P8_A32	1	1
742	P8_A33	1	1
743	P8_A34	1	1
744	P8_A35	1	1
745	P8_A36	1	1
746	P8_A37	1	1
747	P8_A38	1	1
748	P8_A39	1	1
749	P8b_A1	1	1
750	P8b_A2	1	1
751	P8b_A3	1	1
752	P8b_A4	1	1
753	P8b_A5	1	1
754	P8b_A6	1	1
755	P8b_A7	1	1
756	P8b_A8	1	1
757	P8b_A9	1	1
758	P8b_A10	1	1
759	P8b_A11	1	1
760	P8b_A12	1	1
761	P8b_A13	1	1
762	P8b_A14	1	1
763	P8b_A15	1	1
764	P8b_A16	1	1
765	P8b_A17	1	1
766	P8b_A18	1	1
767	P8b_A19	1	1
768	P8b_A20	1	1
769	P9_A1	1	1
770	P9_A2	1	1
771	P9_A3	1	1
772	P9_A4	1	1
773	P9_A5	1	1
774	P9_A6	1	1
775	P9_A7	1	1
776	P9_A8	1	1
777	P9_A9	1	1
778	P9_A10	1	1
779	P9_A11	1	1
780	P9_A12	1	1
781	P9_A13	1	1
782	P9_A14	1	1
783	P9_A15	1	1
784	P9_A16	1	1
785	P9_A17	1	1
786	P9_A18	1	1
787	P9_A19	1	1
788	P9_A20	1	1
789	P9_A21	1	1
790	P9_A22	1	1
791	P9_A23	1	1
792	P9_A24	1	1
793	P9_A25	1	1
794	P9_A26	1	1
795	P9_A27	1	1
796	P9_A28	1	1
797	P9_A29	1	1
798	P9_A30	1	1
799	P9_A31	1	1
800	P9_A32	1	1
801	P9_A33	1	1
802	P9_A34	1	1
803	P9_A35	1	1
804	P9_A36	1	1
805	P9_A37	1	1
806	P9_A38	1	1
807	P9_A39	1	1
808	P9_A40	1	1
809	P9_A41	1	1
810	P9_A42	1	1
811	P9_A43	1	1
812	P9_A44	1	1
813	P9_A45	1	1
814	P9_A46	1	1
815	P9_A47	1	1
816	P9_A48	1	1
817	P9_A49	1	1
818	P9_A50	1	1
819	P9_A51	1	1
820	P9_A52	1	1
821	P9_A53	1	1
822	P9_A54	1	1
823	P9_A55	1	1
824	P9_A56	1	1
825	P9_A57	1	1
826	P9_A58	1	1
827	P9_A59	1	1
828	P9_A60	1	1
829	P9_A61	1	2
830	P9_A62	1	1
831	P9_A63	1	1
832	P9_A64	1	1
833	P9_A65	1	1
834	P9_A66	1	1
835	P9_A67	1	1
836	P9_A68	1	1
837	P9_A69	1	1
838	P9_A70	1	1
839	P9_A71	1	1
840	P9_A72	1	1
841	P9_A73	1	1
842	P9_A74	1	1
843	P9_A75	1	1
844	P9_A76	1	1
845	P9_A77	1	1
846	P9_A78	1	1
847	P9_A79	1	1
848	P9_A80	1	1
849	P9_A81	1	1
850	P9_A82	1	1
851	P9_A83	1	1
852	P9_A84	1	1
853	P9_A85	1	1
854	P9_A86	1	1
855	P9_A87	1	1
856	P9_A88	1	1
857	P9_A89	1	1
858	P9_A90	1	1
859	P9_A91	1	1
860	P9_A92	1	1
861	P9_A93	1	1
862	P9_A94	1	1
863	P9_A95	1	1
864	P9_A96	1	1
865	P9_A97	1	1
866	P10_A1	1	1
867	P10_A2	1	1
868	P10_A3	1	1
869	P10_A4	1	1
870	P10_A5	1	1
871	P10_A6	1	1
872	P10_A7	1	1
873	P10_A8	1	1
874	P10_A9	1	1
875	P10_A10	1	1
876	P10_A11	1	1
877	P10_A12	1	1
878	P10_A13	1	1
879	P1_B1	2	2
880	P1_B2	2	2
881	P1_B3	2	2
882	P1_B4	2	2
883	P1_B5	2	2
884	P1_B6	2	2
885	P1_B7	2	2
886	P1_B8	2	2
887	P1_B9	2	2
888	P2_B1	2	2
889	P2b_B1	2	2
890	P2b_B2	2	2
891	P2b_B3	2	2
892	P2b_B4	2	2
893	P2b_B5	2	2
894	P2b_B6	2	2
895	P2b_B7	2	2
896	P2b_B8	2	2
897	P2b_B9	2	2
898	P2b_B10	2	2
899	P2b_B11	2	2
900	P2b_B12	2	2
901	P2b_B13	2	2
902	P3b_B1	2	2
903	P3b_B2	2	2
904	P3b_B3	2	2
905	P3b_B4	2	2
906	P3b_B5	2	2
907	P3b_B6	2	2
908	P3b_B7	2	2
909	P3b_B8	2	2
910	P3b_B9	2	2
911	P3c_B1	2	2
912	P3c_B2	2	2
913	P3c_B3	2	2
914	P3c_B4	2	2
915	P3c_B5	2	2
916	P3c_B6	2	2
917	P3c_B7	2	2
918	P3c_B8	2	2
919	P3c_B9	2	2
920	P3c_B10	2	2
921	P3c_B11	2	2
922	P3c_B12	2	2
923	P3c_B13	2	2
924	P3c_B14	2	2
925	P3c_B15	2	2
926	P3c_B16	2	2
927	P3c_B17	2	2
928	P3c_B18	2	2
929	P3c_B19	2	2
930	P3c_B20	2	2
931	P3c_B21	2	2
932	P3c_B22	2	2
933	P3c_B23	2	2
934	P3c_B24	2	2
935	P3c_B25	2	2
936	P3c_B26	2	2
937	P3c_B27	2	2
938	P3c_B28	2	2
939	P3c_B29	2	2
940	P4_B1	2	2
941	P4_B2	2	2
942	P4_B3	2	2
943	P4_B4	2	2
944	P4_B5	2	2
945	P4_B6	2	2
946	P4_B7	2	2
947	P4_B8	2	2
948	P4_B9	2	2
949	P4_B10	2	2
950	P4_B11	2	2
951	P4_B12	2	2
952	P4_B13	2	2
953	P4_B14	2	2
954	P5_B1	2	2
955	P5_B2	2	2
956	P5_B3	2	2
957	P5_B4	2	2
958	P5_B5	2	2
959	P5_B6	2	2
960	P5_B7	2	2
961	P5_B8	2	2
962	P5_B9	2	2
963	P5_B10	2	2
964	P5_B11	2	2
965	P5_B12	2	2
966	P5_B13	2	2
967	P5_B14	2	2
968	P5_B15	2	2
969	P5_B16	2	2
970	P5_B17	2	2
971	P5_B18	2	2
972	P5_B19	2	2
973	P5_B20	2	2
974	P5_B21	2	2
975	P5_B22	2	2
976	P5_B23	2	2
977	P5_B24	2	2
978	P5_B25	2	2
979	P5_B26	2	2
980	P5b_B1	2	2
981	P5b_B2	2	2
982	P6_B1	2	2
983	P6_B2	2	2
984	P6_B3	2	2
985	P6_B4	2	2
986	P6_B5	2	2
987	P6_B6	2	2
988	P6_B7	2	2
989	P6_B8	2	2
990	P6_B9	2	2
991	P6_B10	2	2
992	P6_B11	2	2
993	P7_B1	2	2
994	P7_B2	2	2
995	P7_B3	2	2
996	P7_B4	2	2
997	P7_B5	2	2
998	P7_B6	2	2
999	P7_B7	2	2
1000	P7b_B1	2	2
1001	P7b_B2	2	2
1002	P7b_B3	2	2
1003	P7b_B4	2	2
1004	P7b_B5	2	2
1005	P7b_B6	2	2
1006	P7b_B7	2	2
1007	P7b_B8	2	2
1008	P7b_B9	2	2
1009	P7b_B10	2	2
1010	P7b_B11	2	2
1011	P7b_B12	2	2
1012	P7b_B13	2	2
1013	P7b_B14	2	2
1014	P7b_B15	2	2
1015	P7b_B16	2	2
1016	P7b_B17	2	2
1017	P7b_B18	2	2
1018	P7b_B19	2	2
1019	P7b_B20	2	2
1020	P7b_B21	2	2
1021	P7b_B22	2	2
1022	P7b_B23	2	2
1023	P7b_B24	2	2
1024	P7b_B25	2	2
1025	P7b_B26	2	2
1026	P7b_B27	2	2
1027	P7b_B28	2	2
1028	P7b_B29	2	2
1029	P7b_B30	2	2
1030	P7b_B31	2	2
1031	P7b_B32	2	2
1032	P7b_B33	2	2
1033	P7b_B34	2	2
1034	P7b_B35	2	2
1035	P7b_B36	2	2
1036	P7b_B37	2	2
1037	P7b_B38	2	2
1038	P7b_B39	2	2
1039	P7b_B40	2	2
1040	P7b_B41	2	2
1041	P7b_B42	2	2
1042	P7b_B43	2	2
1043	P7b_B44	2	2
1044	P7b_B45	2	2
1045	P7b_B46	2	2
1046	P7b_B47	2	2
1047	P7b_B48	2	2
1048	P7b_B49	2	2
1049	P7b_B50	2	2
1050	P7b_B51	2	2
1051	P7b_B52	2	2
1052	P7b_B53	2	2
1053	P7b_B54	2	2
1054	P7b_B55	2	2
1055	P7b_B56	2	2
1056	P7b_B57	2	2
1057	P7b_B58	2	2
1058	P7b_B59	2	2
1059	P7b_B60	2	2
1060	P7b_B61	2	2
1061	P7b_B62	2	2
1062	P7b_B63	2	2
1063	P7b_B64	2	2
1064	P7b_B65	2	2
1065	P7b_B66	2	2
1066	P7b_B67	2	2
1067	P7b_B68	2	2
1068	P7b_B69	2	2
1069	P7b_B70	2	2
1070	P7b_B71	2	2
1071	P7b_B72	2	2
1072	P7b_B73	2	2
1073	P7b_B74	2	2
1074	P7b_B75	2	2
1075	P7b_B76	2	2
1076	P7b_B77	2	2
1077	P7b_B78	2	2
1078	P7b_B79	2	2
1079	P7b_B80	2	2
1080	P7b_B81	2	2
1081	P7b_B82	2	2
1082	P7b_B83	2	2
1083	P7b_B84	2	2
1084	P7b_B85	2	2
1085	P7b_B86	2	2
1086	P7b_B87	2	2
1087	P7b_B88	2	2
1088	P7b_B89	2	2
1089	P7b_B90	2	2
1090	P7b_B91	2	2
1091	P7b_B92	2	2
1092	P7b_B93	2	2
1093	P7b_B94	2	2
1094	P7b_B95	2	2
1095	P7b_B96	2	2
1096	P7b_B97	2	2
1097	P7b_B98	2	2
1098	P7b_B99	2	2
1099	P7b_B100	2	2
1100	P7b_B101	2	2
1101	P7b_B102	2	2
1102	P7b_B103	2	2
1103	P7b_B104	2	2
1104	P7b_B105	2	2
1105	P8_B1	2	2
1106	P8_B2	2	2
1107	P8_B3	2	2
1108	P8_B4	2	2
1109	P8_B5	2	2
1110	P8_B6	2	2
1111	P8_B7	2	2
1112	P9_B1	2	2
1113	P9_B2	2	2
1114	P9_B3	2	2
1115	P9_B4	2	2
1116	P9_B5	2	2
1117	P9_B6	2	2
1118	P9_B7	2	2
1119	P9_B8	2	2
1120	P10_B1	2	2
1121	P10_B2	2	2
1122	P1_C1	3	3
1123	P1_C2	3	3
1124	P1_C3	3	3
1125	P1_C4	3	3
1126	P1_C5	3	3
1127	P1_C6	3	3
1128	P1_C7	3	3
1129	P1_C8	3	3
1130	P1_C9	3	3
1131	P1_C10	3	3
1132	P1_C11	3	3
1133	P1_C12	3	3
1134	P1_C13	3	3
1135	P1_C14	3	3
1136	P1_C15	3	3
1137	P1_C16	3	3
1138	P1_C17	3	3
1139	P1_C18	3	3
1140	P1_C19	3	3
1141	P2_C1	3	3
1142	P2_C2	3	3
1143	P2_C3	3	3
1144	P2_C4	3	3
1145	P2_C5	3	3
1146	P2_C6	3	3
1147	P2_C7	3	3
1148	P2_C8	3	3
1149	P2_C9	3	3
1150	P2_C10	3	3
1151	P2_C11	3	3
1152	P2_C12	3	3
1153	P2_C13	3	3
1154	P2_C14	3	3
1155	P2_C15	3	3
1156	P2_C16	3	3
1157	P2_C17	3	3
1158	P2_C18	3	3
1159	P2_C19	3	3
1160	P2_C20	3	3
1161	P2_C21	3	3
1162	P2_C22	3	3
1163	P2_C23	3	3
1164	P2_C24	3	3
1165	P2b_C1	3	3
1166	P2b_C2	3	3
1167	P2b_C3	3	3
1168	P2b_C4	3	3
1169	P2b_C5	3	3
1170	P2b_C6	3	3
1171	P2b_C7	3	3
1172	P2b_C8	3	3
1173	P2b_C9	3	3
1174	P2b_C10	3	3
1175	P2b_C11	3	3
1176	P2b_C12	3	3
1177	P2b_C13	3	3
1178	P2b_C14	3	3
1179	P2b_C15	3	3
1180	P2b_C16	3	3
1181	P2b_C17	3	3
1182	P2b_C18	3	3
1183	P2b_C19	3	3
1184	P2b_C20	3	3
1185	P2b_C21	3	3
1186	P2b_C22	3	3
1187	P2b_C23	3	3
1188	P2b_C24	3	3
1189	P2b_C25	3	3
1190	P2b_C26	3	3
1191	P2b_C27	3	3
1192	P2b_C28	3	3
1193	P3_C1	3	3
1194	P3_C2	3	3
1195	P3_C3	3	3
1196	P3_C4	3	3
1197	P3_C5	3	3
1198	P3_C6	3	3
1199	P3_C7	3	3
1200	P3_C8	3	3
1201	P3_C9	3	3
1202	P3b_C1	3	3
1203	P3b_C2	3	3
1204	P3b_C3	3	3
1205	P3b_C4	3	3
1206	P3b_C5	3	3
1207	P3b_C6	3	3
1208	P3b_C7	3	3
1209	P3b_C8	3	3
1210	P3b_C9	3	3
1211	P3b_C10	3	3
1212	P3b_C11	3	3
1213	P3b_C12	3	3
1214	P3b_C13	3	3
1215	P3b_C14	3	3
1216	P3b_C15	3	3
1217	P3b_C16	3	3
1218	P3b_C17	3	3
1219	P3b_C18	3	3
1220	P3b_C19	3	3
1221	P3b_C20	3	3
1222	P3b_C21	3	3
1223	P3b_C22	3	3
1224	P3b_C23	3	3
1225	P3b_C24	3	3
1226	P3b_C25	3	3
1227	P3b_C26	3	3
1228	P3b_C27	3	3
1229	P3b_C28	3	3
1230	P3b_C29	3	3
1231	P3b_C30	3	3
1232	P3C_C1	3	3
1233	P3C_C2	3	3
1234	P3C_C3	3	3
1235	P3C_C4	3	3
1236	P3C_C5	3	3
1237	P3C_C6	3	3
1238	P3C_C7	3	3
1239	P3C_C8	3	3
1240	P3C_C9	3	3
1241	P3C_C10	3	3
1242	P3C_C11	3	3
1243	P3C_C12	3	3
1244	P3C_C13	3	3
1245	P3C_C14	3	3
1246	P3C_C15	3	3
1247	P3C_C16	3	3
1248	P3C_C17	3	3
1249	P3C_C18	3	3
1250	P3C_C19	3	3
1251	P3C_C20	3	3
1252	P3C_C21	3	3
1253	P3C_C22	3	3
1254	P3C_C23	3	3
1255	P3C_C24	3	3
1256	P3C_C25	3	3
1257	P3C_C26	3	3
1258	P3C_C27	3	3
1259	P3C_C28	3	3
1260	P3C_C29	3	3
1261	P3C_C30	3	3
1262	P3C_C31	3	3
1263	P3C_C32	3	3
1264	P3C_C33	3	3
1265	P3C_C34	3	3
1266	P3C_C35	3	3
1267	P3C_C36	3	3
1268	P3C_C37	3	3
1269	P3C_C38	3	3
1270	P3C_C39	3	3
1271	P3C_C40	3	3
1272	P3C_C41	3	3
1273	P3C_C42	3	3
1274	P3C_C43	3	3
1275	P3C_C44	3	3
1276	P3C_C45	3	3
1277	P3C_C46	3	3
1278	P3C_C47	3	3
1279	P3C_C48	3	3
1280	P3C_C49	3	3
1281	P3C_C50	3	3
1282	P3C_C51	3	3
1283	P3C_C52	3	3
1284	P3C_C53	3	3
1285	P3C_C54	3	3
1286	P3C_C55	3	3
1287	P3C_C56	3	3
1288	P3C_C57	3	3
1289	P3C_C58	3	3
1290	P3C_C59	3	3
1291	P3C_C60	3	3
1292	P3C_C61	3	3
1293	P3C_C62	3	3
1294	P3C_C63	3	3
1295	P3C_C64	3	3
1296	P3C_C65	3	3
1297	P3C_C66	3	3
1298	P3C_C67	3	3
1299	P3C_C68	3	3
1300	P3C_C69	3	3
1301	P3C_C70	3	3
1302	P3C_C71	3	3
1303	P3C_C72	3	3
1304	P3C_C73	3	3
1305	P3C_C74	3	3
1306	P3C_C75	3	3
1307	P3C_C76	3	3
1308	P3C_C77	3	3
1309	P3C_C78	3	3
1310	P3C_C79	3	3
1311	P3C_C80	3	3
1312	P3C_C81	3	3
1313	P3C_C82	3	3
1314	P3C_C83	3	3
1315	P3C_C84	3	3
1316	P3C_C85	3	3
1317	P3C_C86	3	3
1318	P3C_C87	3	3
1319	P3C_C88	3	3
1320	P3C_C89	3	3
1321	P3C_C90	3	3
1322	P3C_C91	3	3
1323	P3C_C92	3	3
1324	P3C_C93	3	3
1325	P3C_C94	3	3
1326	P4_C1	3	3
1327	P5_C1	3	3
1328	P5_C2	3	3
1329	P5_C3	3	3
1330	P5_C4	3	3
1331	P5_C5	3	3
1332	P5_C6	3	3
1333	P5_C7	3	3
1334	P5_C8	3	3
1335	P5_C9	3	3
1336	P5_C10	3	3
1337	P5_C11	3	3
1338	P5_C12	3	1
1339	P5_C13	3	3
1340	P5_C14	3	3
1341	P5_C15	3	3
1342	P5_C16	3	3
1343	P5_C17	3	3
1344	P5_C18	3	3
1345	P5_C19	3	3
1346	P5b_C1	3	3
1347	P5b_C2	3	3
1348	P6_C1	3	3
1349	P6_C2	3	3
1350	P6_C3	3	3
1351	P6_C4	3	3
1352	P6_C5	3	3
1353	P6_C6	3	3
1354	P6_C7	3	3
1355	P6_C8	3	3
1356	P6_C9	3	3
1357	P6_C10	3	3
1358	P6_C11	3	3
1359	P6_C12	3	3
1360	P6_C13	3	3
1361	P6_C14	3	3
1362	P6_C15	3	3
1363	P6_C16	3	3
1364	P6_C17	3	3
1365	P6_C18	3	3
1366	P6_C19	3	3
1367	P6_C20	3	3
1368	P7_C1	3	3
1369	P7_C2	3	3
1370	P7_C3	3	3
1371	P7_C4	3	3
1372	P7_C5	3	3
1373	P7_C6	3	3
1374	P7_C7	3	3
1375	P7_C8	3	3
1376	P7_C9	3	3
1377	P7_C10	3	3
1378	P7_C11	3	3
1379	P7_C12	3	3
1380	P7_C13	3	3
1381	P7_C14	3	3
1382	P7_C1	3	3
1383	P7_C2	3	3
1384	P7_C3	3	3
1385	P7_C4	3	3
1386	P7_C5	3	3
1387	P7_C6	3	1
1388	P7_C7	3	3
1389	P7_C8	3	3
1390	P7_C9	3	3
1391	P7_C10	3	2
1392	P7_C11	3	3
1393	P7_C12	3	3
1394	P7_C13	3	3
1395	P7_C14	3	3
1396	P7_C15	3	3
1397	P7_C16	3	2
1398	P7_C17	3	3
1399	P7_C18	3	3
1400	P7_C19	3	3
1401	P7_C20	3	3
1402	P7_C21	3	2
1403	P7_C22	3	3
1404	P7_C23	3	1
1405	P7_C24	3	3
1406	P7_C25	3	3
1407	P7_C26	3	3
1408	P7_C27	3	1
1409	P7_C28	3	3
1410	P7_C29	3	3
1411	P7_C30	3	3
1412	P7_C31	3	3
1413	P7_C32	3	3
1414	P7_C33	3	3
1415	P7_C34	3	3
1416	P7_C35	3	3
1417	P7_C36	3	3
1418	P7_C37	3	3
1419	P8_C1	3	3
1420	P8_C2	3	3
1421	P8_C3	3	3
1422	P8_C4	3	3
1423	P8_C5	3	3
1424	P8_C6	3	3
1425	P8_C7	3	3
1426	P8_C8	3	3
1427	P8_C9	3	3
1428	P8b_C1	3	3
1429	P8b_C2	3	3
1430	P8b_C3	3	3
1431	P8b_C4	3	3
1432	P8b_C5	3	3
1433	P8b_C6	3	3
1434	P8b_C7	3	3
1435	P8b_C8	3	3
1436	P8b_C9	3	3
1437	P9_C1	3	3
1438	P9_C2	3	3
1439	P9_C3	3	3
1440	P9_C4	3	3
1441	P9_C5	3	3
1442	P9_C6	3	3
1443	P9_C7	3	3
1444	P9_C8	3	3
1445	P9_C9	3	3
1446	P9_C10	3	3
1447	P9_C11	3	3
1448	P9_C12	3	3
1449	P9_C13	3	3
1450	P9_C14	3	3
1451	P9_C15	3	3
1452	P9_C16	3	3
1453	P9_C17	3	3
1454	P9_C18	3	3
1455	P9_C19	3	3
1456	P9_C20	3	2
1457	P9_C21	3	3
1458	P9_C22	3	3
1459	P9_C23	3	3
1460	P9_C24	3	3
1461	P9_C25	3	1
1462	P9_C26	3	3
1463	P9_C27	3	3
1464	P9_C28	3	3
1465	P9_C29	3	3
1466	P9_C30	3	3
1467	P9_C31	3	3
1468	P9_C32	3	3
1469	P9_C33	3	3
1470	P9_C34	3	3
1471	P9_C35	3	3
1472	P9_C36	3	3
1473	P9_C37	3	3
1474	P9_C38	3	3
1475	P9_C39	3	3
1476	P9_C40	3	3
1477	P9_C41	3	3
1478	P9_C42	3	3
1479	P9_C43	3	3
1480	P9_C44	3	3
1481	P9_C45	3	3
1482	P9_C46	3	3
1483	P9_C47	3	3
1484	P9_C48	3	3
1485	P9_C49	3	3
1486	P9_C50	3	3
1487	P9_C51	3	3
1488	P9_C52	3	3
1489	P9_C53	3	3
1490	P9_C54	3	3
1491	P9_C55	3	3
1492	P9_C56	3	3
1493	P9_C57	3	3
1494	P9_C58	3	3
1495	P9_C59	3	3
1496	P9_C60	3	3
1497	P9_C61	3	3
1498	P9_C62	3	3
1499	P9_C63	3	3
1500	P9_C64	3	3
1501	P9_C65	3	3
1502	P9_C66	3	3
1503	P9_C67	3	3
1504	P9_C68	3	3
1505	P9_C69	3	3
1506	P9_C70	3	3
1507	P9_C71	3	3
1508	P9_C72	3	3
1509	P9_C73	3	3
1510	P9_C74	3	3
1511	P9_C75	3	3
1512	P9_C76	3	3
1513	P9_C77	3	3
1514	P9_C78	3	3
1515	P9_C79	3	3
1516	P9_C80	3	3
1517	P9_C81	3	3
1518	P9_C82	3	3
1519	P9_C83	3	3
1520	P9_C84	3	3
1521	P9_C85	3	3
1522	P9_C86	3	3
1523	P9_C87	3	3
1524	P9_C88	3	3
1525	P9_C89	3	3
1526	P9_C90	3	3
1527	P9_C91	3	3
1528	P9_C92	3	3
1529	P9_C93	3	3
1530	P9_C94	3	3
1531	P9_C95	3	3
1532	P9_C96	3	3
1533	P9_C97	3	3
1534	P9_C98	3	3
1535	P9_C99	3	3
1536	P9_C100	3	3
1537	P9_C101	3	3
1538	P9_C102	3	3
1539	P9_C103	3	3
1540	P9_C104	3	3
1541	P9_C105	3	3
1542	P9_C106	3	3
1543	P9_C107	3	3
1544	P9_C108	3	3
1545	P9_C109	3	3
1546	P9_C110	3	3
1547	P9_C111	3	3
1548	P9_C112	3	3
1549	P9_C113	3	3
1550	P9_C114	3	3
1551	P9_C115	3	3
1552	P10_C1	3	3
1553	P10_C2	3	3
1554	P10_C3	3	3
1555	P10_C4	3	3
1556	P10_C5	3	3
1557	P10_C6	3	3
1558	P10_C7	3	3
1559	P10_C8	3	3
